# Supplementary material for: A cross-disease, pleiotropy-driven approach for therapeutic target prioritization and evaluation
Source: Cell Rep Methods. 2024 Apr 16;4(4):100757. doi: 10.1016/j.crmeth.2024.100757 (PMC11046034; doi:10.1016/j.crmeth.2024.100757)
Supplement: Table S1. The PICT potential calculated for each of 8 diseases within neuropsychiatric disorders, related to Figure 2 [file mmc2.xlsx]

## Sheet: Table S1
Table S1. The PICT potential calculated for each of 8 diseases within neuropsychiatric disorders, related to Figure 2.
Neuropsychiatric disorders	nAnno	nLead	Coverage	Peak	Total	NES	FDR	PICT	Leading gene (rank)
anorexia nervosa	13	10	0.769231	1777	13868	1.74	0.0004	3.52455	ESR2 (15), DRD2 (34), HTR2A (62), AR (232), ESR1 (274), PGR (540), CNR1 (662), HTR1A (767), HTR2C (934), DRD4 (1777)
attention deficit hyperactivity disorder	26	24	0.923077	3254	13868	1.82	3.2e-05	4.72016	DRD2 (34), HTR2A (62), SLC6A4 (322), SLC6A2 (351), CHRNB2 (353), CHRNA4 (423), GRIA1 (434), CHRNA7 (440), CHRNA5 (467), SLC6A3 (472), GRIA2 (616), MTNR1B (703), GRIA4 (747), HTR1A (767), GRIA3 (887), CHRNA6 (907), ADORA2A (927), MTNR1A (1295), ADRA2A (1715), SLC18A2 (2218), ADORA1 (2376), ADRA2C (2760), ADORA2B (2977), ADRA2B (3254)
autism spectrum disorder	37	27	0.72973	3529	13868	1.61	4.6e-05	4.40723	OXTR (13), DRD2 (34), HTR2A (62), DDB1 (67), CUL4A (95), RBX1 (116), SLC6A4 (322), GRIN2A (326), GSK3B (560), CNR1 (662), VDR (671), MTNR1B (703), SIGMAR1 (712), CRBN (760), HTR1A (767), HTR2C (934), MTNR1A (1295), GABBR1 (1658), ADRA2A (1715), DRD4 (1777), GABBR2 (2301), SCTR (2696), ADRA2C (2760), AVPR2 (2960), ADRA2B (3254), DRD3 (3287), AVPR1A (3529)
bipolar disorder	53	43	0.811321	2677	13868	1.91	3.2e-05	4.68508	CACNA1C (4), DRD2 (34), HTR2A (62), PPARA (78), CACNA1D (137), CACNA1B (140), CACNA1F (207), CACNA1S (229), ESR1 (274), PPARG (318), SLC6A4 (322), SLC6A2 (351), NR3C1 (368), GRIA1 (434), SLC6A3 (472), CHRM1 (520), PGR (540), GSK3B (560), GRIA2 (616), CNR1 (662), PPARD (689), MTNR1B (703), GRIA4 (747), THRA (753), THRB (756), HTR1A (767), HMGCR (781), PTGS2 (817), GRIA3 (887), HTR2C (934), GLP1R (…
obsessive-compulsive disorder	29	24	0.827586	2696	13868	1.87	3.2e-05	4.6845	OXTR (13), DRD2 (34), HTR2A (62), CACNA1B (140), SLC6A4 (322), SLC6A2 (351), GRIA1 (434), GRIA2 (616), CNR1 (662), GRM5 (690), MTNR1B (703), GRIA4 (747), HTR1A (767), GRIA3 (887), HTR2C (934), HTR3A (1128), MTNR1A (1295), GRIK2 (1890), GRIK5 (2083), GRIK1 (2241), GRIK3 (2269), GRIK4 (2442), OPRM1 (2640), SCTR (2696)
schizophrenia	85	61	0.717647	3347	13868	1.73	3.2e-05	4.58881	OXTR (13), ESR2 (15), DRD2 (34), CACNA1G (45), CACNA1H (47), HTR2A (62), RXRA (71), CACNA1B (140), CACNA1I (192), CHRM4 (264), ESR1 (274), SLC6A4 (322), SLC6A2 (351), CHRNB2 (353), NR3C1 (368), GRM3 (418), CHRNA4 (423), GRIA1 (434), CHRNA7 (440), CHRM2 (447), SLC6A3 (472), CHRM1 (520), MAOA (521), RXRB (552), GSK3B (560), GRIA2 (616), CNR1 (662), VDR (671), MTNR1B (703), GRIA4 (747), HTR1A (767),…
Tourette syndrome	23	20	0.869565	3287	13868	1.78	4.6e-05	4.52696	DRD2 (34), HTR2A (62), GRIA1 (434), GRIA2 (616), CNR1 (662), GRIA4 (747), HTR1A (767), GRIA3 (887), HTR2C (934), DRD1 (1663), DRD4 (1777), GRIK2 (1890), GRIK5 (2083), SLC18A2 (2218), GRIK1 (2241), GRIK3 (2269), GRIK4 (2442), MGLL (2445), DRD5 (2864), DRD3 (3287)
unipolar depression	40	26	0.65	1777	13868	1.73	3.2e-05	4.54581	DRD2 (34), HTR2A (62), ADRB2 (146), ESR1 (274), SLC6A4 (322), SLC6A2 (351), SLC6A3 (472), MAOB (503), CHRM1 (520), MAOA (521), PGR (540), GSK3B (560), MTNR1B (703), ADRB1 (742), THRA (753), THRB (756), HTR1A (767), HMGCR (781), PTGS2 (817), HTR2C (934), PTGS1 (1094), HTR3A (1128), MTNR1A (1295), DRD1 (1663), ADRA2A (1715), DRD4 (1777)
