# Supplementary material for: A cross-disease, pleiotropy-driven approach for therapeutic target prioritization and evaluation
Source: Cell Rep Methods. 2024 Apr 16;4(4):100757. doi: 10.1016/j.crmeth.2024.100757 (PMC11046034; doi:10.1016/j.crmeth.2024.100757)
Supplement: Table S2. A matrix summarizing clinical proof-of-concept targets recovered at the leading prioritization for each of 8 diseases within neuropsychiatric disorders, related to Figure 3 [file mmc3.xlsx]

## Sheet: Table S2
Table S2. A matrix summarising clinical proof-of-concept targets recovered at the leading prioritisation for each of 8 diseases within neuropsychiatric disorders, related to Figure 3.
Gene	Leading prioritisation		Clinical proof-of-concept targets recovered at the leading prioritisation for each disease within neuropsychiatric disorders
	Credit score	Rank	anorexia nervosa	attention deficit hyperactivity disorder	autism spectrum disorder	bipolar disorder	obsessive-compulsive disorder	schizophrenia	Tourette syndrome	unipolar depression
CACNA1C	8.91152	4				4
OXTR	7.18452	13			13		13	13
ESR2	7.0834	15	15					15
DRD2	6.70095	34	34	34	34	34	34	34	34	34
CACNA1G	6.58122	45						45
CACNA1H	6.56526	47						47
HTR2A	6.45675	62	62	62	62	62	62	62	62	62
DDB1	6.41191	67			67
RXRA	6.40015	71						71
PPARA	6.33568	78				78
CUL4A	6.22443	95			95
RBX1	6.14803	116			116
CACNA1D	6.02367	137				137
CACNA1B	5.99417	140				140	140	140
ADRB2	5.95254	146								146
CACNA1I	5.77738	192						192
CACNA1F	5.73176	207				207
CACNA1S	5.64436	229				229
AR	5.63509	232	232
CHRM4	5.56715	264						264
ESR1	5.54525	274	274			274		274		274
PPARG	5.37459	318				318
SLC6A4	5.36511	322		322	322	322	322	322		322
GRIN2A	5.35976	326			326
SLC6A2	5.26688	351		351		351	351	351		351
CHRNB2	5.25806	353		353				353
NR3C1	5.22387	368				368		368
GRM3	5.10718	418						418
CHRNA4	5.10158	423		423				423
GRIA1	5.08183	434		434		434	434	434	434
CHRNA7	5.05564	440		440				440
CHRM2	5.03706	447						447
CHRNA5	4.99729	467		467
SLC6A3	4.98884	472		472		472		472		472
MAOB	4.92439	503								503
CHRM1	4.89382	520				520		520		520
MAOA	4.89034	521						521		521
PGR	4.86063	540	540			540				540
RXRB	4.83896	552						552
GSK3B	4.83185	560			560	560		560		560
GRIA2	4.73021	616		616		616	616	616	616
CNR1	4.65867	662	662		662	662	662	662	662
VDR	4.64984	671			671			671
PPARD	4.62213	689				689
GRM5	4.62055	690					690
MTNR1B	4.60797	703		703	703	703	703	703		703
SIGMAR1	4.59978	712			712
ADRB1	4.56652	742								742
GRIA4	4.56407	747		747		747	747	747	747
THRA	4.55795	753				753				753
THRB	4.55274	756				756				756
CRBN	4.54919	760			760
HTR1A	4.54178	767	767	767	767	767	767	767	767	767
HMGCR	4.52537	781				781				781
PTGS2	4.49057	817				817		817		817
GRIA3	4.40998	887		887		887	887	887	887
CHRNA6	4.39161	907		907
ADORA2A	4.36381	927		927
HTR2C	4.35911	934	934		934	934	934	934	934	934
GRM2	4.35392	942						942
GLP1R	4.3348	968				968
PTGS1	4.23119	1094				1094		1094		1094
HTR3A	4.1951	1128					1128	1128		1128
RXRG	4.0785	1265						1265
TNF	4.07707	1269				1269
MTNR1A	4.0587	1295		1295	1295	1295	1295	1295		1295
GABBR1	3.77884	1658			1658
DRD1	3.77657	1663						1663	1663	1663
ADRA2A	3.7465	1715		1715	1715			1715		1715
DRD4	3.70575	1777	1777		1777	1777		1777	1777	1777
GRIK2	3.63898	1890				1890	1890	1890	1890
DHFR	3.60871	1941						1941
INSR	3.6042	1948				1948
GRIK5	3.5213	2083				2083	2083	2083	2083
PDE10A	3.46857	2168						2168
SLC18A2	3.44156	2218		2218				2218	2218
GRIK1	3.42948	2241				2241	2241	2241	2241
GRIK3	3.41673	2269				2269	2269	2269	2269
GABBR2	3.39713	2301			2301
ADORA1	3.36452	2376		2376
GRIK4	3.33538	2442				2442	2442	2442	2442
MGLL	3.3338	2445							2445
GUCY1A1	3.30771	2503						2503
GUCY1B1	3.28553	2553						2553
OPRM1	3.23632	2640				2640	2640	2640
XDH	3.22068	2677				2677
SCTR	3.20599	2696			2696		2696	2696
ADRA2C	3.16714	2760		2760	2760			2760
DRD5	3.11286	2864						2864	2864
CHRM3	3.0744	2942						2942
AVPR2	3.06765	2960			2960
ADORA2B	3.05724	2977		2977
ADRA2B	2.93743	3254		3254	3254			3254
DRD3	2.92408	3287			3287			3287	3287
BCHE	2.92385	3288						3288
GUCY1A2	2.90128	3347						3347
AVPR1A	2.81233	3529			3529
