# Supplementary material for: A cross-disease, pleiotropy-driven approach for therapeutic target prioritization and evaluation
Source: Cell Rep Methods. 2024 Apr 16;4(4):100757. doi: 10.1016/j.crmeth.2024.100757 (PMC11046034; doi:10.1016/j.crmeth.2024.100757)
Supplement: Table S3. The PICT potential calculated for each of 5 diseases within inflammatory disorders, related to Figure 4 [file mmc4.xlsx]

## Sheet: Table S3
Table S3. The PICT potential calculated for each of 5 diseases within inflammatory disorders, related to Figure 4.
Inflammatory disorders	nAnno	nLead	Coverage	Peak	Total	NES	FDR	PICT	Leading gene (rank)
ankylosing spondylitis	32	27	0.84375	3139	14129	1.46	0.0001	4.09057	IL6R (16), TYK2 (17), TNF (34), JAK2 (70), IL12B (88), JAK1 (119), JAK3 (133), CSF2 (197), MAPK14 (206), PTGS2 (246), NR3C1 (288), CD80 (346), PTGS1 (410), IL12A (480), IL23A (556), ALOX5 (683), CD86 (849), RBX1 (1351), PDE4B (1549), IL17A (1631), CRBN (1683), IL17F (2435), DHFR (2661), PDE4A (2935), DDB1 (2974), PDE4D (3015), CUL4A (3139)
Crohn's disease	84	63	0.75	3178	14129	1.44	3.3e-05	4.51491	TYK2 (17), TNF (34), JAK2 (70), IL12B (88), IL1RAP (114), JAK1 (119), IL2RA (129), JAK3 (133), ITGB1 (155), IL13 (178), IL6 (185), MAPK14 (206), IFNAR2 (225), PTGS2 (246), NR3C1 (288), IL2RG (291), IFNAR1 (299), S1PR1 (320), IL2RB (338), CD80 (346), ITGA4 (356), PTGS1 (410), BTK (413), IL12A (480), IL23A (556), CXCL10 (576), IGF1R (586), S1PR5 (606), MMP9 (629), IL1RL2 (648), PPARG (649), ALOX5 (…
psoriasis	87	74	0.850575	3139	14129	1.58	3.3e-05	4.60986	TYK2 (17), CD40 (20), TNF (34), JAK2 (70), IL12B (88), IL1RAP (114), JAK1 (119), JAK3 (133), EGFR (148), SELPLG (157), CSF2 (197), MAPK14 (206), CXCR1 (209), CXCR2 (215), ITGB3 (242), MAP2K1 (267), NR3C1 (288), S1PR1 (320), IL15 (327), MAP3K1 (335), CD80 (346), CASP1 (412), IL1A (431), IL12A (480), CD4 (534), IL23A (556), PDGFRB (557), RXRA (577), S1PR5 (606), ITGAV (646), IL1RL2 (648), TLR2 (684…
sclerosing cholangitis	20	15	0.75	3389	14129	1.35	0.0099	2.00976	CCR5 (212), PTGS2 (246), PTGS1 (410), PPARA (440), PPARG (649), ALOX5 (683), CCR2 (781), RBX1 (1351), CRBN (1683), RARA (1859), RARG (2556), RARB (2804), DDB1 (2974), CUL4A (3139), PPARD (3389)
ulcerative colitis	77	52	0.675325	2074	14129	1.52	3.3e-05	4.49284	TYK2 (17), TNF (34), JAK2 (70), IL12B (88), IL1RAP (114), JAK1 (119), IL2RA (129), CCL11 (130), JAK3 (133), PTGER4 (135), SELPLG (157), IL13 (178), CXCR2 (215), IFNAR2 (225), PTGS2 (246), NR3C1 (288), IL2RG (291), IFNAR1 (299), CD40LG (311), S1PR1 (320), IL2RB (338), CD80 (346), ITGA4 (356), PTGS1 (410), BTK (413), IL12A (480), IL23A (556), CXCL10 (576), S1PR5 (606), MMP9 (629), IL1RL2 (648), PPA…
