# Supplementary material for: A cross-disease, pleiotropy-driven approach for therapeutic target prioritization and evaluation
Source: Cell Rep Methods. 2024 Apr 16;4(4):100757. doi: 10.1016/j.crmeth.2024.100757 (PMC11046034; doi:10.1016/j.crmeth.2024.100757)
Supplement: Table S4. Pathway crosstalk genes identified separately for neuropsychiatric and inflammatory disorders, related to Figure 5 [file mmc5.xlsx]

## Sheet: Table S4
Table S4. Pathway crosstalk genes identified separately for neuropsychiatric and inflammatory disorders, related to Figure 5.
Disorders	Gene	Prioritisation		Type	Genomic evidence (predictors)			Description
		Credit score	Rank		Proximity (nGene)	eQTL (eGene)	PCHi-C (cGene)
Neuropsychiatric	CACNA1C	8.91152	4	peripheral	1	2	0	calcium voltage-gated channel subunit alpha1 C
Neuropsychiatric	EP300	8.25073	6	peripheral	1	1	1	E1A binding protein p300
Neuropsychiatric	OXTR	7.18452	13	peripheral	0	0	0	oxytocin receptor
Neuropsychiatric	PRKACB	6.84284	19	peripheral	0	0	0	protein kinase cAMP-activated catalytic subunit beta
Neuropsychiatric	PRKACG	6.791	23	peripheral	0	0	0	protein kinase cAMP-activated catalytic subunit gamma
Neuropsychiatric	PRKACA	6.72154	30	peripheral	0	0	0	protein kinase cAMP-activated catalytic subunit alpha
Neuropsychiatric	LPAR2	6.70506	33	peripheral	1	0	1	lysophosphatidic acid receptor 2
Neuropsychiatric	DRD2	6.70095	34	peripheral	1	0	1	dopamine receptor D2
Neuropsychiatric	CREBBP	6.54098	50	peripheral	0	0	0	CREB binding protein
Neuropsychiatric	GNB1	6.51467	53	peripheral	0	0	0	G protein subunit beta 1
Neuropsychiatric	GNB2	6.48755	56	peripheral	0	0	0	G protein subunit beta 2
Neuropsychiatric	GNB4	6.46473	59	peripheral	0	0	0	G protein subunit beta 4
Neuropsychiatric	HTR2A	6.45675	62	peripheral	0	0	0	5-hydroxytryptamine receptor 2A
Neuropsychiatric	PPARA	6.33568	78	peripheral	0	0	0	peroxisome proliferator activated receptor alpha
Neuropsychiatric	SRC	6.33231	80	peripheral	0	0	0	SRC proto-oncogene, non-receptor tyrosine kinase
Neuropsychiatric	GNAQ	6.30794	82	peripheral	0	0	0	G protein subunit alpha q
Neuropsychiatric	GNG8	6.29905	83	peripheral	0	0	0	G protein subunit gamma 8
Neuropsychiatric	GNB3	6.28883	84	peripheral	0	0	0	G protein subunit beta 3
Neuropsychiatric	GNG7	6.28832	85	peripheral	0	0	0	G protein subunit gamma 7
Neuropsychiatric	GNG2	6.23496	93	peripheral	0	0	0	G protein subunit gamma 2
Neuropsychiatric	GHRL	6.23463	94	peripheral	0	0	0	ghrelin and obestatin prepropeptide
Neuropsychiatric	GNG4	6.20961	99	peripheral	0	0	0	G protein subunit gamma 4
Neuropsychiatric	GNG11	6.20857	101	peripheral	0	0	0	G protein subunit gamma 11
Neuropsychiatric	GNG5	6.20579	102	peripheral	0	0	0	G protein subunit gamma 5
Neuropsychiatric	GNG10	6.20379	103	peripheral	0	0	0	G protein subunit gamma 10
Neuropsychiatric	GNGT2	6.17912	110	peripheral	0	0	0	G protein subunit gamma transducin 2
Neuropsychiatric	GNG12	6.17655	111	peripheral	0	0	0	G protein subunit gamma 12
Neuropsychiatric	GNG3	6.15746	113	peripheral	0	0	0	G protein subunit gamma 3
Neuropsychiatric	GNB5	6.06079	131	peripheral	0	0	0	G protein subunit beta 5
Neuropsychiatric	CACNA1D	6.02367	137	peripheral	0	0	0	calcium voltage-gated channel subunit alpha1 D
Neuropsychiatric	GNG13	6.00332	139	peripheral	0	0	0	G protein subunit gamma 13
Neuropsychiatric	CAMK2A	5.98208	141	peripheral	0	0	0	calcium/calmodulin dependent protein kinase II alpha
Neuropsychiatric	ADRB2	5.95254	146	peripheral	0	0	0	adrenoceptor beta 2
Neuropsychiatric	CAMK2D	5.94753	147	peripheral	0	0	0	calcium/calmodulin dependent protein kinase II delta
Neuropsychiatric	INS	5.91626	151	peripheral	0	0	0	insulin
Neuropsychiatric	NOS3	5.88365	155	peripheral	0	0	0	nitric oxide synthase 3
Neuropsychiatric	CAMK2B	5.87945	157	peripheral	0	0	0	calcium/calmodulin dependent protein kinase II beta
Neuropsychiatric	GNAI1	5.87562	158	peripheral	0	0	0	G protein subunit alpha i1
Neuropsychiatric	PRKCA	5.83932	171	peripheral	0	0	0	protein kinase C alpha
Neuropsychiatric	GNGT1	5.83889	172	peripheral	0	0	0	G protein subunit gamma transducin 1
Neuropsychiatric	GNAI2	5.81472	181	peripheral	0	0	0	G protein subunit alpha i2
Neuropsychiatric	PDE4D	5.79036	189	peripheral	0	0	0	phosphodiesterase 4D
Neuropsychiatric	NOS1	5.77674	193	peripheral	0	0	0	nitric oxide synthase 1
Neuropsychiatric	CACNA1F	5.73176	207	peripheral	0	0	0	calcium voltage-gated channel subunit alpha1 F
Neuropsychiatric	CALML4	5.70257	216	peripheral	0	0	0	calmodulin like 4
Neuropsychiatric	GNA11	5.67929	222	peripheral	0	0	0	G protein subunit alpha 11
Neuropsychiatric	GNA14	5.6606	227	peripheral	0	0	0	G protein subunit alpha 14
Neuropsychiatric	CACNA1S	5.64436	229	peripheral	0	0	0	calcium voltage-gated channel subunit alpha1 S
Neuropsychiatric	CALML6	5.62728	233	peripheral	0	0	0	calmodulin like 6
Neuropsychiatric	KCNMA1	5.62615	234	peripheral	0	0	0	potassium calcium-activated channel subfamily M alpha 1
Neuropsychiatric	PRKG2	5.61694	238	peripheral	0	0	0	protein kinase cGMP-dependent 2
Neuropsychiatric	GNA15	5.60001	246	peripheral	0	0	0	G protein subunit alpha 15
Neuropsychiatric	CALML3	5.52967	278	peripheral	0	0	0	calmodulin like 3
Neuropsychiatric	PRKG1	5.50536	286	peripheral	0	0	0	protein kinase cGMP-dependent 1
Neuropsychiatric	CALM1	5.50084	288	peripheral	0	0	0	calmodulin 1
Neuropsychiatric	EGFR	5.00479	463	peripheral	0	0	0	epidermal growth factor receptor
Neuropsychiatric	PLCB1	4.59202	720	peripheral	0	0	0	phospholipase C beta 1
Inflammatory	IRF1	7.52034	2	peripheral	1	0	8	interferon regulatory factor 1
Inflammatory	CYLD	7.14891	4	peripheral	1	0	8	CYLD lysine 63 deubiquitinase
Inflammatory	TNFRSF1A	6.94835	6	peripheral	1	0	6	TNF receptor superfamily member 1A
Inflammatory	IL10	6.73587	8	peripheral	1	0	4	interleukin 10
Inflammatory	NFKB1	6.3407	15	peripheral	1	1	1	nuclear factor kappa B subunit 1
Inflammatory	IL6R	6.27997	16	peripheral	1	1	5	interleukin 6 receptor
Inflammatory	TYK2	6.27029	17	peripheral	1	0	6	tyrosine kinase 2
Inflammatory	CD40	6.068	20	peripheral	1	2	6	CD40 molecule
Inflammatory	TNFAIP3	5.9637	22	peripheral	1	0	5	TNF alpha induced protein 3
Inflammatory	STAT3	5.92033	27	peripheral	1	0	3	signal transducer and activator of transcription 3
Inflammatory	TRAF2	5.87684	32	peripheral	0	0	0	TNF receptor associated factor 2
Inflammatory	TNF	5.84069	34	peripheral	0	0	0	tumor necrosis factor
Inflammatory	IKBKG	5.81912	36	peripheral	0	0	0	inhibitor of nuclear factor kappa B kinase regulatory subunit gamma
Inflammatory	PDGFB	5.78706	37	peripheral	1	1	4	platelet derived growth factor subunit B
Inflammatory	IL23R	5.78587	38	peripheral	1	0	5	interleukin 23 receptor
Inflammatory	TRAF6	5.69776	42	peripheral	0	0	0	TNF receptor associated factor 6
Inflammatory	BIRC3	5.6737	44	peripheral	0	0	0	baculoviral IAP repeat containing 3
Inflammatory	NFKBIA	5.62892	50	peripheral	0	0	6	NFKB inhibitor alpha
Inflammatory	PTPN2	5.58802	53	peripheral	1	0	5	protein tyrosine phosphatase non-receptor type 2
Inflammatory	STAT4	5.57308	55	peripheral	0	0	0	signal transducer and activator of transcription 4
Inflammatory	CHUK	5.56745	56	peripheral	0	0	0	component of inhibitor of nuclear factor kappa B kinase complex
Inflammatory	IKBKB	5.53987	60	peripheral	0	0	0	inhibitor of nuclear factor kappa B kinase subunit beta
Inflammatory	BIRC2	5.51745	61	peripheral	0	0	0	baculoviral IAP repeat containing 2
Inflammatory	LTBR	5.50536	63	peripheral	1	1	5	lymphotoxin beta receptor
Inflammatory	TRAF1	5.45423	69	peripheral	0	0	1	TNF receptor associated factor 1
Inflammatory	JAK2	5.44814	70	peripheral	1	0	0	Janus kinase 2
Inflammatory	TLR4	5.4196	72	peripheral	1	0	4	toll like receptor 4
Inflammatory	ERBB2	5.40975	74	peripheral	0	0	4	erb-b2 receptor tyrosine kinase 2
Inflammatory	RELA	5.40887	76	peripheral	0	0	2	RELA proto-oncogene, NF-kB subunit
Inflammatory	TAB3	5.37195	80	peripheral	0	0	0	TGF-beta activated kinase 1 (MAP3K7) binding protein 3
Inflammatory	PTPN11	5.35892	82	peripheral	0	0	0	protein tyrosine phosphatase non-receptor type 11
Inflammatory	STAT1	5.34465	83	peripheral	0	0	0	signal transducer and activator of transcription 1
Inflammatory	GAPDH	5.34455	84	peripheral	0	0	5	glyceraldehyde-3-phosphate dehydrogenase
Inflammatory	IL12B	5.3235	88	peripheral	1	0	3	interleukin 12B
Inflammatory	SRC	5.25371	93	peripheral	0	0	0	SRC proto-oncogene, non-receptor tyrosine kinase
Inflammatory	MAP3K7	5.22969	94	peripheral	0	0	1	mitogen-activated protein kinase kinase kinase 7
Inflammatory	TNFRSF14	5.21348	99	peripheral	1	3	3	TNF receptor superfamily member 14
Inflammatory	TAB1	5.20359	100	peripheral	0	0	0	TGF-beta activated kinase 1 (MAP3K7) binding protein 1
Inflammatory	TRAF3	5.19553	101	peripheral	0	0	0	TNF receptor associated factor 3
Inflammatory	RIPK1	5.19532	102	peripheral	0	0	0	receptor interacting serine/threonine kinase 1
Inflammatory	IRAK1	5.19513	103	peripheral	0	0	0	interleukin 1 receptor associated kinase 1
Inflammatory	TRADD	5.17625	105	peripheral	0	0	0	TNFRSF1A associated via death domain
Inflammatory	TAB2	5.16566	106	peripheral	0	0	0	TGF-beta activated kinase 1 (MAP3K7) binding protein 2
Inflammatory	EP300	5.14168	110	peripheral	0	0	0	E1A binding protein p300
Inflammatory	MYD88	5.11772	112	peripheral	0	0	0	MYD88 innate immune signal transduction adaptor
Inflammatory	IL1RAP	5.1126	114	peripheral	0	0	0	interleukin 1 receptor accessory protein
Inflammatory	IL2	5.09554	116	peripheral	1	0	0	interleukin 2
Inflammatory	TRAF5	5.09007	117	peripheral	0	0	0	TNF receptor associated factor 5
Inflammatory	JAK1	5.08557	119	peripheral	0	0	0	Janus kinase 1
Inflammatory	CREBBP	5.07429	121	peripheral	0	0	0	CREB binding protein
Inflammatory	FADD	5.07022	122	peripheral	0	0	0	Fas associated via death domain
Inflammatory	TNFSF14	5.04575	128	peripheral	0	0	0	TNF superfamily member 14
Inflammatory	IL2RA	5.04534	129	peripheral	1	0	3	interleukin 2 receptor subunit alpha
Inflammatory	GRB2	5.04098	131	peripheral	0	0	0	growth factor receptor bound protein 2
Inflammatory	SOCS1	5.03942	132	peripheral	1	0	3	suppressor of cytokine signaling 1
Inflammatory	JAK3	5.03505	133	peripheral	0	0	0	Janus kinase 3
Inflammatory	LTA	5.01367	138	peripheral	0	0	0	lymphotoxin alpha
Inflammatory	EGFR	4.94908	148	peripheral	0	0	0	epidermal growth factor receptor
Inflammatory	IFNB1	4.93493	151	peripheral	0	0	0	interferon beta 1
