# Supplementary material for: A cross-disease, pleiotropy-driven approach for therapeutic target prioritization and evaluation
Source: Cell Rep Methods. 2024 Apr 16;4(4):100757. doi: 10.1016/j.crmeth.2024.100757 (PMC11046034; doi:10.1016/j.crmeth.2024.100757)
Supplement: Table S5. Crosstalk network functional modules, related to Figure 6 [file mmc6.xlsx]

## Sheet: Table S5
Table S5. Crosstalk network functional modules, related to Figure 6.
Gene	Module	Two systems of disorders (credit scores)		Description
		Neuropsychiatric	Inflammatory
CACNA1C	M1	8.91152	2.13799	calcium voltage-gated channel subunit alpha1 C
CACNA1D	M1	6.02367	2.41614	calcium voltage-gated channel subunit alpha1 D
CACNA1F	M1	5.73176	1.34888	calcium voltage-gated channel subunit alpha1 F
CACNA1S	M1	5.64436	3.56733	calcium voltage-gated channel subunit alpha1 S
KCNMA1	M1	5.62615	1.64614	potassium calcium-activated channel subfamily M alpha 1
PDE4D	M1	5.79036	2.19705	phosphodiesterase 4D
PPARA	M1	6.33568	4.1382	peroxisome proliferator activated receptor alpha
PRKACA	M1	6.72154	3.957	protein kinase cAMP-activated catalytic subunit alpha
PRKACB	M1	6.84284	4.31196	protein kinase cAMP-activated catalytic subunit beta
PRKACG	M1	6.791	4.30836	protein kinase cAMP-activated catalytic subunit gamma
PRKG1	M1	5.50536	2.5936	protein kinase cGMP-dependent 1
PRKG2	M1	5.61694	2.07028	protein kinase cGMP-dependent 2
CALM1	M2	5.50084	3.0344	calmodulin 1
CALML3	M2	5.52967	1.38461	calmodulin like 3
CALML4	M2	5.70257	1.09054	calmodulin like 4
CALML6	M2	5.62728	1.14683	calmodulin like 6
CAMK2A	M2	5.98208	3.58853	calcium/calmodulin dependent protein kinase II alpha
CAMK2B	M2	5.87945	3.65518	calcium/calmodulin dependent protein kinase II beta
CAMK2D	M2	5.94753	3.33711	calcium/calmodulin dependent protein kinase II delta
CREBBP	M2	6.54098	5.07429	CREB binding protein
EP300	M2	8.25073	5.14168	E1A binding protein p300
GAPDH	M2	4.68742	5.34455	glyceraldehyde-3-phosphate dehydrogenase
NOS1	M2	5.77674	2.15508	nitric oxide synthase 1
NOS3	M2	5.88365	2.3185	nitric oxide synthase 3
EGFR	M3	5.00479	4.94908	epidermal growth factor receptor
ERBB2	M3	4.9096	5.40975	erb-b2 receptor tyrosine kinase 2
GRB2	M3	4.59741	5.04098	growth factor receptor bound protein 2
IFNB1	M3	3.68634	4.93493	interferon beta 1
IL10	M3	1.76906	6.73587	interleukin 10
IL12B	M3	1.91764	5.3235	interleukin 12B
IL2	M3	2.92802	5.09554	interleukin 2
IL23R	M3	1.47846	5.78587	interleukin 23 receptor
IL2RA	M3	2.80861	5.04534	interleukin 2 receptor subunit alpha
IL6R	M3	2.24747	6.27997	interleukin 6 receptor
INS	M3	5.91626	3.32289	insulin
IRF1	M3	3.82597	7.52034	interferon regulatory factor 1
JAK1	M3	3.38505	5.08557	Janus kinase 1
JAK2	M3	4.75512	5.44814	Janus kinase 2
JAK3	M3	3.09073	5.03505	Janus kinase 3
PDGFB	M3	3.18347	5.78706	platelet derived growth factor subunit B
PTPN11	M3	4.27566	5.35892	protein tyrosine phosphatase non-receptor type 11
PTPN2	M3	2.86948	5.58802	protein tyrosine phosphatase non-receptor type 2
SOCS1	M3	3.21505	5.03942	suppressor of cytokine signaling 1
SRC	M3	6.33231	5.25371	SRC proto-oncogene, non-receptor tyrosine kinase
STAT1	M3	3.83868	5.34465	signal transducer and activator of transcription 1
STAT3	M3	3.98733	5.92033	signal transducer and activator of transcription 3
STAT4	M3	3.55703	5.57308	signal transducer and activator of transcription 4
TYK2	M3	2.13986	6.27029	tyrosine kinase 2
ADRB2	M4	5.95254	3.36267	adrenoceptor beta 2
DRD2	M4	6.70095	1.43004	dopamine receptor D2
GHRL	M4	6.23463	0.970585	ghrelin and obestatin prepropeptide
GNA11	M4	5.67929	2.94417	G protein subunit alpha 11
GNA14	M4	5.6606	2.67175	G protein subunit alpha 14
GNA15	M4	5.60001	2.79631	G protein subunit alpha 15
GNAI1	M4	5.87562	3.99757	G protein subunit alpha i1
GNAI2	M4	5.81472	4.18778	G protein subunit alpha i2
GNAQ	M4	6.30794	3.73126	G protein subunit alpha q
GNB1	M4	6.51467	3.88837	G protein subunit beta 1
GNB2	M4	6.48755	2.98466	G protein subunit beta 2
GNB3	M4	6.28883	2.73226	G protein subunit beta 3
GNB4	M4	6.46473	2.74666	G protein subunit beta 4
GNB5	M4	6.06079	2.95867	G protein subunit beta 5
GNG10	M4	6.20379	2.53376	G protein subunit gamma 10
GNG11	M4	6.20857	2.26993	G protein subunit gamma 11
GNG12	M4	6.17655	2.19946	G protein subunit gamma 12
GNG13	M4	6.00332	2.14736	G protein subunit gamma 13
GNG2	M4	6.23496	3.47685	G protein subunit gamma 2
GNG3	M4	6.15746	2.30509	G protein subunit gamma 3
GNG4	M4	6.20961	2.32472	G protein subunit gamma 4
GNG5	M4	6.20579	2.35463	G protein subunit gamma 5
GNG7	M4	6.28832	1.94049	G protein subunit gamma 7
GNG8	M4	6.29905	2.25149	G protein subunit gamma 8
GNGT1	M4	5.83889	3.43981	G protein subunit gamma transducin 1
GNGT2	M4	6.17912	2.5631	G protein subunit gamma transducin 2
HTR2A	M4	6.45675	0.666687	5-hydroxytryptamine receptor 2A
LPAR2	M4	6.70506	3.46282	lysophosphatidic acid receptor 2
OXTR	M4	7.18452	0.820743	oxytocin receptor
PLCB1	M4	4.59202	3.2523	phospholipase C beta 1
PRKCA	M4	5.83932	3.87318	protein kinase C alpha
BIRC2	M5	2.41228	5.51745	baculoviral IAP repeat containing 2
BIRC3	M5	2.4586	5.6737	baculoviral IAP repeat containing 3
CD40	M5	2.09491	6.068	CD40 molecule
CHUK	M5	3.76597	5.56745	component of inhibitor of nuclear factor kappa B kinase complex
CYLD	M5	1.45434	7.14891	CYLD lysine 63 deubiquitinase
FADD	M5	2.20792	5.07022	Fas associated via death domain
IKBKB	M5	3.5301	5.53987	inhibitor of nuclear factor kappa B kinase subunit beta
IKBKG	M5	3.23438	5.81912	inhibitor of nuclear factor kappa B kinase regulatory subunit gamma
IL1RAP	M5	2.01911	5.1126	interleukin 1 receptor accessory protein
IRAK1	M5	2.39171	5.19513	interleukin 1 receptor associated kinase 1
LTA	M5	0.467722	5.01367	lymphotoxin alpha
LTBR	M5	0.409738	5.50536	lymphotoxin beta receptor
MAP3K7	M5	4.8065	5.22969	mitogen-activated protein kinase kinase kinase 7
MYD88	M5	2.35789	5.11772	MYD88 innate immune signal transduction adaptor
NFKB1	M5	4.14264	6.3407	nuclear factor kappa B subunit 1
NFKBIA	M5	4.47818	5.62892	NFKB inhibitor alpha
RELA	M5	4.50192	5.40887	RELA proto-oncogene, NF-kB subunit
RIPK1	M5	2.93496	5.19532	receptor interacting serine/threonine kinase 1
TAB1	M5	2.99636	5.20359	TGF-beta activated kinase 1 (MAP3K7) binding protein 1
TAB2	M5	2.87533	5.16566	TGF-beta activated kinase 1 (MAP3K7) binding protein 2
TAB3	M5	2.15037	5.37195	TGF-beta activated kinase 1 (MAP3K7) binding protein 3
TLR4	M5	3.03558	5.4196	toll like receptor 4
TNF	M5	4.07707	5.84069	tumor necrosis factor
TNFAIP3	M5	1.96832	5.9637	TNF alpha induced protein 3
TNFRSF14	M5	0.355157	5.21348	TNF receptor superfamily member 14
TNFRSF1A	M5	2.89879	6.94835	TNF receptor superfamily member 1A
TNFSF14	M5	0.240545	5.04575	TNF superfamily member 14
TRADD	M5	2.67356	5.17625	TNFRSF1A associated via death domain
TRAF1	M5	1.51777	5.45423	TNF receptor associated factor 1
TRAF2	M5	3.38724	5.87684	TNF receptor associated factor 2
TRAF3	M5	2.54289	5.19553	TNF receptor associated factor 3
TRAF5	M5	1.20763	5.09007	TNF receptor associated factor 5
TRAF6	M5	3.34354	5.69776	TNF receptor associated factor 6
