# Supplementary material for: A cross-disease, pleiotropy-driven approach for therapeutic target prioritization and evaluation
Source: Cell Rep Methods. 2024 Apr 16;4(4):100757. doi: 10.1016/j.crmeth.2024.100757 (PMC11046034; doi:10.1016/j.crmeth.2024.100757)
Supplement: Table S6. Crosstalk-based prioritization map, related to Figure 7 [file mmc7.xlsx]

## Sheet: Table S6
Table S6. Crosstalk-based prioritisation map, related to Figure 7.
Gene	Clustering info		Two systems of disorders (credit scores)		Structurally targetable
	Index	Cluster	Neuropsychiatric	Inflammatory
CD40	H20	C1	2.09491	6.068	1
CYLD	H20	C1	1.45434	7.14891	1
IL10	H20	C1	1.76906	6.73587	1
IL6R	H20	C1	2.24747	6.27997	1
TNFAIP3	H20	C1	1.96832	5.9637	1
TYK2	H20	C1	2.13986	6.27029	1
IL12B	H21	C1	1.91764	5.3235	1
IL23R	H21	C1	1.47846	5.78587	0
LTA	H22	C1	0.467722	5.01367	1
LTBR	H22	C1	0.409738	5.50536	1
TNFRSF14	H22	C1	0.355157	5.21348	1
TNFSF14	H22	C1	0.240545	5.04575	0
TRAF1	H22	C1	1.51777	5.45423	0
TRAF5	H22	C1	1.20763	5.09007	0
BIRC2	H8	C1	2.41228	5.51745	1
BIRC3	H8	C1	2.4586	5.6737	0
FADD	H9	C1	2.20792	5.07022	1
IL1RAP	H9	C1	2.01911	5.1126	1
IRAK1	H9	C1	2.39171	5.19513	0
MYD88	H9	C1	2.35789	5.11772	1
TAB3	H9	C1	2.15037	5.37195	0
TRAF3	H9	C1	2.54289	5.19553	1
ERBB2	H17	C2	4.9096	5.40975	1
GRB2	H17	C2	4.59741	5.04098	1
MAP3K7	H17	C2	4.8065	5.22969	1
CHUK	H18	C2	3.76597	5.56745	1
STAT1	H18	C2	3.83868	5.34465	1
PDGFB	H19	C2	3.18347	5.78706	1
PTPN2	H19	C2	2.86948	5.58802	0
TLR4	H19	C2	3.03558	5.4196	1
IL2	H2	C2	2.92802	5.09554	1
IL2RA	H2	C2	2.80861	5.04534	1
JAK3	H2	C2	3.09073	5.03505	1
RIPK1	H2	C2	2.93496	5.19532	1
SOCS1	H2	C2	3.21505	5.03942	0
TAB1	H2	C2	2.99636	5.20359	1
TAB2	H2	C2	2.87533	5.16566	1
TRADD	H2	C2	2.67356	5.17625	1
EGFR	H33	C2	5.00479	4.94908	1
GAPDH	H34	C2	4.68742	5.34455	1
JAK2	H34	C2	4.75512	5.44814	1
NFKBIA	H34	C2	4.47818	5.62892	1
PTPN11	H34	C2	4.27566	5.35892	1
RELA	H34	C2	4.50192	5.40887	1
NFKB1	H35	C2	4.14264	6.3407	1
STAT3	H35	C2	3.98733	5.92033	1
TNF	H35	C2	4.07707	5.84069	1
IKBKB	H36	C2	3.5301	5.53987	1
IKBKG	H36	C2	3.23438	5.81912	1
IRF1	H36	C2	3.82597	7.52034	0
STAT4	H36	C2	3.55703	5.57308	0
TRAF2	H36	C2	3.38724	5.87684	1
TRAF6	H36	C2	3.34354	5.69776	1
TNFRSF1A	H37	C2	2.89879	6.94835	1
IFNB1	H7	C2	3.68634	4.93493	1
JAK1	H7	C2	3.38505	5.08557	1
PLCB1	H11	C3	4.59202	3.2523	0
NOS1	H12	C3	5.77674	2.15508	0
NOS3	H12	C3	5.88365	2.3185	1
PDE4D	H12	C3	5.79036	2.19705	1
GNA11	H13	C3	5.67929	2.94417	0
GNA14	H13	C3	5.6606	2.67175	0
GNA15	H13	C3	5.60001	2.79631	0
PRKG1	H13	C3	5.50536	2.5936	1
CAMK2D	H14	C3	5.94753	3.33711	1
GNB5	H14	C3	6.06079	2.95867	1
INS	H14	C3	5.91626	3.32289	1
ADRB2	H15	C3	5.95254	3.36267	1
CAMK2A	H15	C3	5.98208	3.58853	1
CAMK2B	H15	C3	5.87945	3.65518	0
GNAI1	H15	C3	5.87562	3.99757	1
PRKCA	H15	C3	5.83932	3.87318	1
GNAI2	H16	C3	5.81472	4.18778	1
CALML3	H25	C3	5.52967	1.38461	1
KCNMA1	H25	C3	5.62615	1.64614	1
PRKG2	H25	C3	5.61694	2.07028	1
CACNA1F	H26	C3	5.73176	1.34888	0
CALML4	H26	C3	5.70257	1.09054	0
CALML6	H26	C3	5.62728	1.14683	0
DRD2	H26	C3	6.70095	1.43004	1
GHRL	H26	C3	6.23463	0.970585	0
HTR2A	H26	C3	6.45675	0.666687	1
OXTR	H26	C3	7.18452	0.820743	1
GNG11	H27	C3	6.20857	2.26993	0
GNG12	H27	C3	6.17655	2.19946	0
GNG13	H27	C3	6.00332	2.14736	0
GNG3	H27	C3	6.15746	2.30509	0
GNG4	H27	C3	6.20961	2.32472	0
GNG7	H27	C3	6.28832	1.94049	0
GNG8	H27	C3	6.29905	2.25149	0
CACNA1D	H28	C3	6.02367	2.41614	0
GNG10	H28	C3	6.20379	2.53376	0
GNG5	H28	C3	6.20579	2.35463	0
GNGT2	H28	C3	6.17912	2.5631	0
CACNA1C	H29	C3	8.91152	2.13799	1
GNB2	H29	C3	6.48755	2.98466	0
GNB3	H29	C3	6.28883	2.73226	0
GNB4	H29	C3	6.46473	2.74666	0
GNG2	H30	C3	6.23496	3.47685	1
LPAR2	H30	C3	6.70506	3.46282	0
GNAQ	H31	C3	6.30794	3.73126	1
GNB1	H31	C3	6.51467	3.88837	1
PPARA	H31	C3	6.33568	4.1382	1
PRKACA	H31	C3	6.72154	3.957	1
CREBBP	H32	C3	6.54098	5.07429	1
EP300	H32	C3	8.25073	5.14168	1
PRKACB	H32	C3	6.84284	4.31196	0
PRKACG	H32	C3	6.791	4.30836	0
SRC	H32	C3	6.33231	5.25371	1
CACNA1S	H5	C3	5.64436	3.56733	0
CALM1	H5	C3	5.50084	3.0344	0
GNGT1	H5	C3	5.83889	3.43981	1
